# Supplementary material for: Genistein and Procyanidin B2 Reduce Carcinogen-Induced Reactive Oxygen Species and DNA Damage through the Activation of Nrf2/ARE Cell Signaling in Bronchial Epithelial Cells In Vitro
Source: Int J Mol Sci. 2023 Feb 12;24(4):3676. doi: 10.3390/ijms24043676 (PMC9961944; doi:10.3390/ijms24043676)
Supplement: Supplementary file 1 [file ijms-24-03676-s001.zip]

Archive with 1 entries (1 files):
- ijms-2210899-supplementary.pdf
